# Supplementary material for: Material Characterization and Substrate Suitability Assessment of Chicken Manure for Dry Batch Anaerobic Digestion Processes
Source: Bioengineering (Basel). 2020 Sep 7;7(3):106. doi: 10.3390/bioengineering7030106 (PMC7552755; doi:10.3390/bioengineering7030106)
Supplement: Supplementary file 1 [file bioengineering-07-00106-s001.zip]

Archive with 3 entries (3 files):
- Table S2.docx
- Table S3.docx
- Table S1.docx
